# Supplementary material for: Significance of LIF/LIFR Signaling in the Progression of Obesity-Driven Triple-Negative Breast Cancer
Source: Cancers (Basel). 2024 Oct 28;16(21):3630. doi: 10.3390/cancers16213630 (PMC11545110; doi:10.3390/cancers16213630)
Supplement: Supplementary file 1 [file cancers-16-03630-s001.zip]

Archive with 1 entries (1 files):
- cancers-3177487-supplementary.pdf
